# Supplementary material for: The impact of Mood on Sports Flow State in football players: a chain mediating model of Psychological Resilience and Achievement Motivation in Competition
Source: Front Psychol. 2025 May 9;16:1523400. doi: 10.3389/fpsyg.2025.1523400 (PMC12098437; doi:10.3389/fpsyg.2025.1523400)
Supplement: Supplementary file 1 [file Data_Sheet_1.XLSX]

## Sheet: Sheet1
POMS	SES-2	CD-RISC	AMS
98	2.18	22	1.59
101	2.26	25	2.11
98	2.28	23	2.15
96	2.39	35	2.48
97	2.86	36	2.38
98	2.28	25	2.16
97	2.43	30	2.14
97	2.36	26	2.19
98	2.3	25	2.16
98	2.73	33	2.29
97	2.62	32	2.25
98	2.61	33	2.3
96	2.75	34	2.3
98	1.59	19	1.06
97	2.19	23	2.01
98	2.86	34	2.33
97	2.36	26	2.16
97	2.34	25	2.16
98	2.86	34	2.34
97	2.06	20	1.56
96	2.8	36	2.32
98	2.79	35	2.35
97	2.24	23	2.1
98	2.18	20	1.59
98	2.15	21	1.56
97	2.26	30	2.1
97	2.36	27	2.19
98	2.86	35	2.34
102	3.21	45	3.33
107	3.19	41	3.14
103	3.16	43	3.12
101	3.25	45	3.1
106	3.16	42	2.68
106	3.12	40	2.39
107	3.15	41	2.35
107	3.13	42	2.19
105	3.11	45	2.38
126	3.15	40	2.46
97	2.21	23	2.09
97	2.12	26	2.06
98	2.17	22	2.13
98	2.18	23	1.86
101	3.25	46	3.15
103	3.26	45	3.16
102	3.28	41	3.1
98	3.22	43	3.18
102	3.23	42	3.19
99	3.38	46	3.16
110	3.29	42	3.29
105	3.16	43	2.77
120	3.15	41	2.65
101	3.29	48	3.19
102	3.29	47	3.19
98	4.05	61	4.11
98	3.84	58	3.61
101	3.31	49	3.19
105	3.16	43	2.78
108	3.15	42	2.65
98	4.08	62	4.13
97	4.08	61	4.12
98	3.85	57	3.65
96	3.84	58	3.64
104	3.16	45	2.85
105	3.16	44	2.66
108	3.15	42	2.67
98	4.08	62	4.13
98	3.85	58	3.65
101	3.32	49	3.19
103	3.16	45	2.86
98	4.23	58	4.12
97	4.09	61	4.39
96	3.85	59	3.65
97	3.47	52	3.63
101	3.21	51	3.2
103	3.68	50	3.12
101	3.44	44	3.3
110	3.32	46	3.23
101	3.33	51	3.19
107	3.16	45	3.11
104	3.12	43	3.02
98	2.56	32	2.19
96	2.56	37	2.31
97	3.85	59	3.66
98	3.81	56	3.65
101	3.36	51	3.21
103	3.16	45	3.05
112	3.12	43	3.39
98	2.65	33	2.1
103	2.61	33	2.26
96	2.57	33	2.47
95	2.56	32	2.22
98	2.56	32	2.2
95	2.56	32	2.19
94	4.03	59	4.1
98	4.1	62	4.1
102	4.03	63	4.1
98	4.09	67	4.26
97	4.02	62	4.38
97	4.02	59	4.1
103	3.18	58	3.09
103	3.16	42	3.09
99	3.52	47	3.08
103	3.16	41	3.05
98	2.65	33	2.29
98	3.05	38	2.36
98	4.05	61	4.11
98	4.05	60	4.06
100	3.49	56	3.55
99	3.68	56	3.5
103	3.19	56	3.41
99	3.59	57	3.58
99	3.66	57	3.57
98	4.01	55	3.58
99	3.59	53	3.44
101	3.58	52	3.39
103	3.51	57	3.48
100	3.55	59	3.4
99	3.5	52	3.38
100	3.49	53	3.33
98	3.51	55	3.4
100	3.51	57	3.59
100	3.52	52	3.54
102	3.56	55	3.43
100	3.56	58	3.55
110	3.55	60	3.13
100	3.54	61	3.17
101	3.52	63	3.23
103	3.56	52	3.55
100	3.56	56	3.44
98	3.59	55	3.62
98	3.68	58	3.63
100	3.4	50	3.25
101	3.39	51	3.38
98	3.68	58	3.23
100	3.42	52	3.25
98	3.75	58	3.59
100	3.42	53	3.26
98	3.84	52	3.6
98	3.19	49	3.44
98	3.84	57	3.16
96	3.81	58	3.45
100	3.48	54	3.28
103	3.46	53	3.28
100	3.45	52	3.36
98	3.45	51	3.26
99	3.45	53	3.16
96	3.86	59	3.84
100	3.49	53	3.28
96	3.55	55	3.31
100	3.49	54	3.29
96	4.01	61	4.15
95	4.1	62	4.15
96	3.89	59	4.02
96	3.85	58	3.98
94	3.49	55	3.89
96	3.69	56	3.81
96	3.77	51	3.82
93	3.28	60	3.81
95	3.68	62	3.9
96	3.19	63	3.92
95	3.66	59	3.18
96	3.19	59	3.66
94	3.29	38	2.56
97	3.33	38	2.49
97	3.11	38	2.67
94	3.49	62	4.15
95	4.1	62	4.38
96	3.86	59	3.86
95	4.11	62	4.16
96	3.91	59	4.06
94	3.89	63	4.24
96	3.89	61	4.23
94	3.12	37	2.58
97	3.12	38	2.59
95	3.86	59	3.86
96	3.12	38	2.55
93	3.12	40	2.51
92	3.09	41	2.3
97	3.08	42	2.41
95	3.86	58	3.86
93	3.87	59	3.81
95	3.81	56	3.77
97	3.88	57	3.62
85	4.32	60	4.56
86	4.12	62	4.28
85	4.22	65	4.37
86	4.59	64	4.12
86	4.65	66	4.86
84	4.16	62	4.22
88	4.15	68	4.19
86	4.39	61	4.21
86	4.56	62	4.38
83	4.12	62	4.21
86	4.19	63	4.06
84	4.38	61	4.1
86	4.59	62	4.23
85	4.16	67	4.44
87	4.15	59	4.36
85	4.32	61	4.29
84	4.39	63	4.38
83	4.36	62	4.56
84	4.28	67	4.19
85	4.38	65	4.38
82	4.36	63	4.47
85	4.36	61	4.39
81	4.36	68	4.56
85	4.38	64	4.61
85	4.29	62	4.28
85	4.33	67	4.19
86	3.85	59	4.06
96	3.15	38	2.46
98	3.15	36	2.68
95	3.14	37	2.19
96	3.12	38	2.49
84	4.39	65	4.68
96	4.09	60	4.01
96	3.86	59	3.68
91	4.29	62	4.45
91	4.29	61	4.35
90	4.26	63	4.44
89	4.09	61	4.31
92	4.19	64	4.29
95	4.26	66	4.28
93	4.21	65	4.55
96	4.19	62	4.36
91	4.77	64	4.32
91	4.29	63	4.19
91	4.18	60	4.29
98	4.22	59	4.22
91	4.3	62	4.54
91	4.3	61	4.49
92	4.29	63	4.46
83	4.59	66	4.69
90	4.56	68	4.68
92	4.19	61	4.25
80	4.85	63	4.33
93	4.09	62	4.15
91	4.16	67	4.26
92	4.22	64	4.19
92	4.23	62	4.32
91	4.1	63	4.26
90	4.09	61	4.19
83	4.16	62	4.16
93	4.56	67	4.28
88	4.13	62	4.19
91	4.35	63	4.36
89	4.19	62	4.25
91	4.55	61	4.16
82	4.28	67	4.75
91	4.59	59	4.56
80	4.88	58	4.59
81	4.8	62	4.38
89	4.26	56	4.21
91	4.26	60	4.11
90	4.25	61	4.16
91	4.23	63	4.1
91	4.22	62	4.35
82	4.51	64	4.52
82	4.43	63	4.19
81	4.46	59	4.65
80	4.51	62	4.59
82	4.46	61	4.62
82	4.43	63	4.59
78	4.58	62	4.66
80	4.39	65	4.19
83	4.29	64	4.58
80	4.65	62	4.89
83	4.65	63	4.39
97	2.49	29	2.06
97	2.44	28	2.11
96	2.48	27	2.07
97	2.53	31	2.03
95	3.02	35	2.43
97	3.02	33	2.19
94	3	32	2.25
97	2.99	31	2.16
93	3.02	30	2.39
97	3.09	34	2.44
94	3.11	39	2.46
92	3.1	38	2.19
91	3.08	37	2.38
90	3.11	32	2.44
95	3.06	35	2.36
92	3.19	35	2.18
91	3.02	34	2.46
79	4.41	64	2.55
80	4.44	67	4.19
93	4.28	62	4.1
93	4.39	59	4.31
92	4.33	61	4.59
94	4.26	62	4.56
96	4.31	63	4.26
92	4.29	67	4.31
99	4.44	59	4.28
92	4.16	58	4.44
96	4.16	59	4.56
98	4.18	61	4.15
92	4.19	62	4.29
91	4.18	63	4.59
79	4.5	68	4.16
80	4.4	66	4.12
81	4.45	63	4.13
80	4.42	65	4.25
82	4.42	62	4.12
81	4.51	66	4.68
80	4.46	61	4.65
81	4.41	60	4.59
88	4.42	59	4.19
89	4.52	58	4.35
81	4.46	60	4.65
88	4.15	61	4.19
86	4.14	62	4.2
84	4.13	59	4.19
83	4.13	59	4.22
82	4.26	61	4.35
88	4.32	58	4.65
81	4.19	62	4.59
82	4.16	61	4.44
80	4.26	67	4.35
79	4.31	68	4.16
78	4.02	62	4.18
76	4.11	61	4.25
89	4.36	66	4.19
90	4.19	63	4.2
91	4.68	64	4.19
92	4.56	62	4.17
83	4.19	67	4.22
90	4.16	59	4.33
86	4.38	59	4.15
88	4.49	61	4.55
91	4.12	67	4.16
91	4.16	57	4.35
80	4.12	53	4.18
89	4.31	62	4.51
80	4.18	61	4.45
83	4.31	29	4.68
81	4.3	63	4.75
86	4.3	67	4.25
87	4.22	62	4.19
89	4.22	66	4.32
85	4.21	61	4.16
87	4.29	63	4.28
89	4.4	59	4.38
91	4.19	64	4.36
92	4.11	62	4.33
93	4.57	61	3.56
94	4.71	65	4.12
93	4.41	63	3.59
92	4.36	62	4.3
89	4.16	61	4.1
86	4.42	63	3.89
87	4.14	64	3.78
99	4.34	65	4.15
92	4.19	66	3.59
91	4.68	61	4.19
89	7.16	58	4.16
84	4.56	59	3.58
88	4.11	60	4.1
89	4.12	61	3.89
91	4.35	39	4.08
92	4.12	62	4.11
101	4.02	61	3.81
100	4.9	60	4.22
100	4.19	55	4.36
100	4.01	59	4.19
89	3.99	61	4.36
101	3.46	58	3.74
101	3.15	56	3.56
110	3.68	57	3.46
103	3.45	49	3.44
105	3.11	60	3.5
106	3.16	61	3.59
94	3.29	29	3.58
90	3.14	58	4.02
97	3.2	57	4.19
99	3.59	65	3.12
102	3.2	43	3.27
102	3.19	42	3.33
127	3.46	41	3.15
113	3.16	49	3.11
119	3.08	55	3.2
90	3.19	53	3.14
98	3.16	47	3.15
100	3.26	46	3.08
99	3.19	37	3.32
106	3.08	56	3.09
107	3.02	41	3.1
103	3.18	42	3.1

## Sheet: Sheet2
心境状态
76
79
79
80
80
81
81
81
81
81
81
81
82
82
82
82
82
82
82
82
82
82
83
83
83
83
83
83
83
83
83
83
84
84
84
84
85
85
85
85
85
85
85
85
85
86
86
86
86
86
86
86
86
86
86
86
86
86
87
88
88
88
88
88
88
88
89
89
89
89
89
89
89
89
89
89
89
89
89
89
89
90
90
90
90
90
90
90
90
90
90
90
90
90
90
90
90
91
91
91
91
91
91
91
91
91
91
91
91
91
91
91
91
91
91
91
91
91
92
92
92
92
92
92
92
92
92
92
92
93
93
93
93
93
93
93
93
93
93
93
93
93
93
93
93
93
93
93
93
93
93
93
93
93
94
94
95
95
95
95
95
95
95
95
95
95
95
95
96
96
96
96
96
96
96
96
96
96
96
96
96
96
96
96
96
96
96
96
96
96
96
96
96
96
97
97
97
97
97
97
97
97
97
97
97
97
97
97
97
97
97
97
97
97
97
97
97
97
97
97
97
97
97
97
97
97
97
98
98
98
98
98
98
98
98
98
98
98
98
98
98
98
98
98
98
98
98
98
98
98
98
98
98
98
98
98
98
98
98
98
98
98
98
98
98
98
98
98
98
98
98
98
98
98
98
98
98
98
98
98
98
98
98
98
98
98
98
98
98
98
98
98
98
98
98
98
98
98
99
99
99
99
99
100
100
100
100
100
100
100
100
100
100
100
100
100
100
100
100
100
100
100
100
100
100
100
100
100
100
100
100
100
101
101
101
101
101
101
101
101
101
101
102
102
102
102
102
102
102
102
102
102
102
102
102
102
102
102
102
102
102
102
103
103
103
103
103
103
103
103
103
103
103
104
104
104
105
105
105
105
106
106
107
107
108
108
120
126
